# Supplementary material for: Glutamine metabolic stress induces SLC25A6-dependent mitofission via MIC60–MIC19 complex disassembly in colorectal cancer
Source: Cell Death Dis. 2026 Apr 23;17(1):537. doi: 10.1038/s41419-026-08754-6 (PMC13237379; doi:10.1038/s41419-026-08754-6)
Supplement: Supplementary file 3 — Supplementary Table 1 [file 41419_2026_8754_MOESM3_ESM.xlsx]

## Sheet: Sheet1
Cohort1
Number	Gender	Age
P001	Male	57
P002	Male	41
P003	Male	52
P004	Male	56
P005	Famale	54
P006	Famale	54
P007	Famale	61
P008	Male	57
P009	Male	82
P010	Male	56
P011	Male	58
P012	Male	59
P013	Male	32
P014	Male	57
P015	Male	74
P016	Male	69
P017	Male	66
P018	Male	65
P019	Male	60
P020	Famale	44
P021	Male	65
P022	Famale	65
P023	Famale	67
P024	Male	78
P025	Male	49
P026	Male	75
P027	Male	61
P028	Male	65
P029	Famale	59
P030	Famale	57
P031	Famale	57
P032	Famale	59
P033	Famale	63
P034	Male	74
P035	Male	59
P036	Male	71
P037	Male	74
Corhort2
Number	Gender	Age	AJCC stage
P001	Famale	66	2
P002	Male	55	2
P003	Male	69	2
P004	Male	48	2
P005	Famale	61	4
P006	Famale	49	2
P007	Male	37	2
P008	Famale	57	3
P009	Male	56	3
P010	Male	55	3
P011	Male	79	2
P012	Male	81	3
P013	Famale	47	1
P014	Male	72	1
P015	Male	55	2
P016	Male	81	2
P017	Male	64	3
P018	Famale	54	2
P019	Famale	33	3
P020	Male	64	2
P021	Male	48	1
P022	Famale	69	3
P023	Male	61	3
P024	Famale	36	3
P025	Male	63	1
P026	Male	52	3
P027	Male	75	3
P028	Male	61	2
P029	Famale	80	3
P030	Male	62	2
P031	Male	59	3
P032	Male	57	3
P033	Male	65	3
P034	Famale	49	4
P035	Male	55	3
P036	Famale	58	3
P037	Male	72	2
P038	Male	67	1
P039	Male	54	2
P040	Famale	61	3
P041	Famale	76	1
P042	Male	55	4
P043	Male	68	1
P044	Famale	53	3
P045	Male	44	2
P046	Famale	66	3
P047	Male	72	3
P048	Male	54	3
P049	Male	57	2
P050	Male	36	2
P051	Male	63	3
P052	Male	45	3
P053	Famale	61	1
P054	Male	60	3
P055	Famale	63	3
P056	Famale	75	4
Corhort3
Number	Gender	Age	M stage	Vascular Invasion	PFS time
P001	Male	67	0	0	11
P002	Famale	51	0	0	53
P003	Male	57	0	0	57
P004	Male	58	0	0	3
P005	Male	48	0	0	0
P006	Male	61	0	0	0
P007	Male	74	0	1	22
P008	Male	55	0	0	6
P009	Male	56	0	1	45
P010	Male	64	0	0	47
P011	Male	71	0	0	0
P012	Male	65	0	0	23
P013	Male	64	0	0	0
P014	Famale	35	0	1	50
P015	Male	66	0	1	0
P016	Male	72	0	0	0
P017	Famale	67	0	0	7
P018	Male	62	0	1	40
P019	Male	39	0	1	32
P020	Famale	74	0	0	2
P021	Male	62	0	0	17
P022	Male	83	0	1	3
P023	Famale	47	0	0	2
P024	Famale	63	0	0	18
P025	Male	65	0	0	36
P026	Male	43	0	0	0
P027	Male	75	0	0	0
P028	Famale	83	0	0	3
P029	Male	59	0	0	10
P030	Male	71	0	0	5
P031	Famale	82	0	0	5
P032	Famale	66	0	1	0
P033	Famale	71	0	0	12
P034	Male	73	0	0	0
P035	Male	69	0	0	0
P036	Famale	39	0	0	28
P037	Male	60	0	0	2
P038	Famale	45	0	0	0
P039	Male	51	0	0	0
P040	Male	48	0	0	55
P041	Famale	50	0	0	51
P042	Male	58	0	0	3
P043	Famale	63	0	0	54
P044	Famale	30	1	0	21
P045	Male	51	0	0	4
P046	Male	67	0	0	51
P047	Famale	47	0	0	0
P048	Famale	65	0	0	39
P049	Famale	64	0	0	51
P050	Male	59	0	0	18
P051	Male	38	0	0	52
P052	Male	76	0	0	8
P053	Male	71	0	0	0
P054	Male	51	0	0	47
P055	Male	61	0	0	5
P056	Famale	40	0	0	54
P057	Famale	54	0	1	20
P058	Famale	73	0	0	0
P059	Famale	50	0	0	28
P060	Male	52	0	1	12
P061	Male	65	0	0	3
P062	Famale	60	0	0	36
P063	Male	63	0	1	35
P064	Famale	47	0	1	2
P065	Male	53	0	0	10
P066	Male	57	0	0	12
P067	Famale	62	0	0	54
P068	Male	78	0	0	2
P069	Male	48	0	1	33
P070	Male	64	0	0	0
P071	Male	65	0	0	0
P072	Famale	63	0	0	0
P073	Famale	51	0	0	2
P074	Male	80	0	0	0
P075	Male	63	0	0	52
P076	Male	54	0	0	3
P077	Famale	70	0	0	0
P078	Male	58	1	1	54
P079	Male	73	0	0	0
P080	Male	68	0	0	6
P081	Male	74	0	0	0
P082	Famale	73	0	1	0
P083	Famale	67	0	0	0
P084	Male	61	0	0	52
P085	Famale	66	0	0	10
P086	Male	55	0	0	15
P087	Famale	82	0	0	0
P088	Male	55	0	0	2
P089	Male	69	0	0	0
P090	Male	48	0	0	21
P091	Famale	61	0	1	48
P092	Male	54	0	0	44
P093	Famale	49	0	0	56
P094	Male	37	0	0	47
P095	Famale	57	0	0	3
P096	Male	56	0	0	11
P097	Male	55	0	1	0
P098	Male	45	0	0	4
P099	Male	79	0	0	54
P100	Male	81	0	0	0
P101	Famale	47	0	0	4
P102	Male	62	0	0	0
P103	Male	72	0	0	17
P104	Famale	73	0	0	0
P105	Male	60	0	0	51
P106	Male	55	0	0	8
P107	Male	81	0	0	6
P108	Male	64	0	0	2
P109	Famale	54	0	0	56
P110	Male	40	0	0	22
P111	Famale	33	0	0	28
P112	Male	64	0	0	44
P113	Male	48	0	0	0
P114	Famale	69	0	0	6
P115	Famale	64	0	1	48
P116	Male	61	0	0	0
P117	Famale	36	0	0	54
P118	Male	63	0	0	23
P119	Male	52	0	0	2
P120	Male	75	0	0	22
P121	Male	69	0	0	2
P122	Male	57	0	0	36
P123	Male	61	0	0	56
P124	Famale	80	0	0	23
P125	Male	62	0	0	12
P126	Male	62	0	1	11
P127	Male	59	0	1	48
P128	Male	57	0	0	4
P129	Male	65	0	0	0
P130	Famale	49	1	0	2
P131	Male	55	0	1	3
P132	Famale	58	0	0	27
P133	Male	85	0	0	8
P134	Male	72	0	0	0
P135	Famale	62	0	0	5
P136	Male	67	0	0	46
P137	Male	54	0	0	11
P138	Famale	61	0	1	34
P139	Famale	76	0	1	45
P140	Famale	53	0	1	11
P141	Famale	63	0	0	20
P142	Male	47	0	1	0
P143	Male	70	0	0	0
P144	Male	55	1	1	30
P145	Male	51	0	0	42
P146	Male	68	0	0	3
P147	Famale	53	0	0	7
P148	Male	44	0	0	2
P149	Famale	50	0	0	23
P150	Famale	66	0	0	56
P151	Male	72	0	0	0
P152	Male	54	0	1	0
P153	Male	57	0	0	0
P154	Male	36	0	0	0
P155	Male	63	0	0	51
P156	Male	45	0	1	18
P157	Famale	61	0	0	33
P158	Male	61	0	0	10
P159	Male	60	0	0	0
P160	Male	47	0	0	4
P161	Famale	63	0	1	0
P162	Famale	75	0	1	0
P163	Male	58	0	0	10
Cohort4
Number	Gender	Age	Metastasis
P001	Male	41	Liver
P002	Male	60	Liver
P003	Male	50	Liver
P004	Male	60	Liver
P005	Famale	63	Liver
P006	Famale	58	Liver
Corhort5
Number	Gender	Age	chemotherapy	radiotherapy
P001	Male	55	XELOX 6	25Gy5f
P002	Male	64	CAPOX 6	25Gy5f
P003	Male	59	CAPOX 4	25Gy5f
P004	Male	42	XELOX 4	25Gy5f
P005	Male	75	CAPOX 4	25Gy5f
P006	Male	61	CAPOX 4	50Gy25f
P007	Male	65	CAP	50Gy25f
P008	Male	69	？	50Gy25f
P009	Famale	49	XELOX 6	50Gy25f
P010	Famale	70	CAP	50Gy25f
P011	Male	60	CAP	50Gy25f
P012	Male	64	CAP	50Gy25f
P013	Famale	39	CAP	50Gy25f
P014	Famale	49	CAP	50Gy25f
P015	Male	34	CAP	25Gy5f
P016	Male	58	XELOX 3	50Gy25f
P017	Male	34	CAP	50Gy25f
P018	Famale	63	CAP	50Gy25f
P019	Male	69	XELOX 6	50Gy25f
P020	Male	65	XELOX 4	25Gy5f
P021	Male	73	CAP	50Gy25f
P022	Male	59	CAPOX 4	25Gy5f
P023	Male	54	XELOX 5	25Gy5f
P024	Famale	35	CAP	50Gy25f
P025	Famale	59	CAPOX 4	25Gy5f
P026	Famale	41	CAP	50Gy25f
P027	Male	66	CAPOX 4	25Gy5f
P028	Famale	82	CAP	50Gy25f
P029	Famale	84	CAP	50Gy25f
P030	Male	74	CAP	50Gy25f
P031	Male	64	CAPOX 4	25Gy5f
P032	Famale	59	CAPOX 4	25Gy5f
P033	Male	66	CAP	50Gy25f
P034	Male	66	CAP	50Gy25f
P035	Male	66	XELOX 6	25Gy5f
P036	Famale	63	XELOX 6	25Gy5f
P037	Male	69	CAP	50Gy25f
P038	Male	70	CAP	50Gy25f
P039	Famale	64	CAPOX 4	25Gy5f
P040	Famale	75	CAPOX 4	25Gy5f
P041	Male	67	XELOX 6	25Gy5f
P042	Famale	36	XELOX 6	25Gy5f
P043	Famale	68	CAP	50Gy25f
P044	Male	62	XELOX 6	50Gy25f
P045	Male	42	XELOX 6	50Gy25f
P046	Male	70	XELOX 6	25Gy5f
P047	Male	57	CAP	50Gy25f
P048	Male	51	XELOX 6	25Gy5f
P049	Male	61	CAPOX 4	25Gy5f
P050	Male	71	CAP	50Gy25f
P051	Male	29	XELOX 6	50Gy25f
P052	Male	66	CAPOX 4	25Gy5f
P053	Male	42	CAP	50Gy25f
