# Supplementary material for: Glutamine metabolic stress induces SLC25A6-dependent mitofission via MIC60–MIC19 complex disassembly in colorectal cancer
Source: Cell Death Dis. 2026 Apr 23;17(1):537. doi: 10.1038/s41419-026-08754-6 (PMC13237379; doi:10.1038/s41419-026-08754-6)
Supplement: Supplementary file 4 — Supplementary Table 2 [file 41419_2026_8754_MOESM4_ESM.xlsx]

## Sheet: Sheet1
siRNA
siSLC25A6-1	sense	CCUUCGCCAAAGACUUCUUTT
	antisense	AAGAAGUCUUUGGCGAAGGTT
siSLC25A6-2	sense	GAGACUGCCUGGUGAAGAUTT
	antisense	AUCUUCACCAGGCAGUCUCTT
