# Supplementary material for: Glutamine metabolic stress induces SLC25A6-dependent mitofission via MIC60–MIC19 complex disassembly in colorectal cancer
Source: Cell Death Dis. 2026 Apr 23;17(1):537. doi: 10.1038/s41419-026-08754-6 (PMC13237379; doi:10.1038/s41419-026-08754-6)
Supplement: Supplementary file 5 — Supplementary Table 3 [file 41419_2026_8754_MOESM5_ESM.xlsx]

## Sheet: Sheet1
Primers
18S RNA	forward	TAGAGGGACAAGTGGCGTTC
	reverse	CGCTGAGCCAGTCAGTGT
SLC25A6	forward	GCAACCTTGCCAACGTCATTC
	reverse	CCGCAAAGTACCTCCAGAACT
SLC25A4	forward	ATCACGCTTGGAGCTTCCTAA
	reverse	TGCTTCTCAGCACTGATCTGT
