# Supplementary material for: Glutamine metabolic stress induces SLC25A6-dependent mitofission via MIC60–MIC19 complex disassembly in colorectal cancer
Source: Cell Death Dis. 2026 Apr 23;17(1):537. doi: 10.1038/s41419-026-08754-6 (PMC13237379; doi:10.1038/s41419-026-08754-6)
Supplement: Supplementary file 6 — Supplementary Table 4 [file 41419_2026_8754_MOESM6_ESM.xlsx]

## Sheet: Sheet1
	Antibody	company	Catalog No.	Dilution
Western Blot	SLC25A6-Specific Polyclonal antibody	proteintech	14841-1-AP	1:500-1:1000
	Alpha Tubulin Monoclonal antibody	proteintech	66031-1-Ig	1:20000-1:100000
	GAPDH Monoclonal antibody	proteintech	60004-1-Ig	1:50000-1:500000
	BCL2 Monoclonal antibody	proteintech	12789-1-AP	1:2000-1:10000
	Caspase-3 (D3R6Y) Rabbit mAb	cell signaling technology	#14220	0.736111
	Cleaved Caspase-3 (Asp175) (5A1E) Rabbit mAb	cell signaling technology	#9664	0.736111
	Caspase 9/P35 Polyclonal antibody	proteintech	10380-1-AP	1:300-1:1000
	BAX Polyclonal antibody	proteintech	50599-2-Ig	1:20000-1:100000
	BAK Polyclonal antibody	proteintech	29552-1-AP	1:2000-1:12000
	COXIV Polyclonal antibody	proteintech	11242-1-AP	1:5000-1:20000
	DRP1 (C-terminal) Polyclonal antibody	proteintech	12957-1-AP	1:2000-1:10000
	Phospho-DRP1 (Ser616) (D9A1) Rabbit mAb	cell signaling technology	#4494	1:500-1:1000
	MFF Polyclonal antibody	proteintech	17090-1-AP	1:5000-1:50000
	PGCla Monoclonal antibody	proteintech	66369-1-1g	1:5000-1:50000
	NRF2, NFE2L2 Polyclonal antibody	proteintech	16396-1-AP	1:2000-1:12000
	TFAM Polyclonal antibody	proteintech	22586-1-AP	1:5000-1:50000
	MEN2 Monoclonal antibody	proteintech	67487-1-1g	1:5000-1:50000
	MFN1 Monoclonal antibody	proteintech	66776-1-1g	1:2000-1:10000
	Phospho-PINK1 (Ser228) (E9K3K) Rabbit mAb	cell signaling technology	89010T	1:500-1:1000
	Phospho-Parkin (Ser65) Antibody	Affinity Biosciences	AF3500	1:500-2000
	IMMT Monoclonal antibody	proteintech	68226-1-Ig	1:5000-1:50000
	CHCHD3/MIC19 Polyclonal antibody	proteintech	25625-1-AP	1:4000-1:12000
	DYKDDDDK tag Monoclonal antibody	proteintech	66008-4-Ig	1:20000
	6*His, His-tag Polyclonal antibody	proteintech	10001-0-AP	1:20000
IHC	SLC25A6-Specific Polyclonal antibody	proteintech	14841-1-AP	1:100-1:200
	Ki-67 Polyclonal antibody	proteintech	27309-1-AP	1:4000-1:16000
